# Supplementary material for: Limited intestinal inflammation despite diarrhea, fecal viral RNA and SARS-CoV-2-specific IgA in patients with acute COVID-19
Source: medRxiv. 2020 Dec 9:2020.09.03.20183947. Originally published 2020 Sep 5. Preprint. [Version 2] doi: 10.1101/2020.09.03.20183947 (PMC7480054; doi:10.1101/2020.09.03.20183947)
Supplement: Supplement 2020 [file 95609-2020.09.03.20183947-2.xls]

## Sheet: Table S5 Clinical Metadata
donor_ID	COVID_severity_on_admission	COVID_severity_peak	COVID_phenotype	any_GI_symptom	Survived	ICU_Admission	Age_at_collection	Gender	Race_ethnicity	Hypertension	Diabetes	BMI	Lung_Disease	Cardiac_Disease	Chronic_kidney_disease	Chronic_liver_disease	IBD	HIV	Other_immune_disease	Cancer	Pregnant	Prior_Transplant	Diarrhea	Nausea	Vomiting	Abx_during_admission	Hydroxychloroquine	Azithromycin	Convalescent_plasma	Remdesivir	Steroids	Therapeutic_anticoagulation	Famotidine	Immunomoduatory_drugs	Other_trial_drug	IL6_serum_admission	IL8_serum_admission	TNFa_serum_admission	IL1B_serum_admission	WBC_admission	percent_lymphs_admission	AST_admission	ALT_admission	ALKP_admission	Creatine_admission	CRP_admission	Ferritin_admission	DDimer_admission	LDH_admission
MH001827	Mild	Mild	GI	GI	Yes	No	36	Male	White	No	No	18.78	No	No	No	No	Yes	No	No	No	No	No	Yes	Yes	Yes	No	No	No	No	No	No	No		No		5	14.2	12.1	0.3	6.1	24	13	12	76	0.55	47.2	299	0.67	136
MH001828	Moderate	Severe	Resp/GI	GI	Yes	No	49	Male	Other	Yes	No	25.8	No	No	No	No	No	No	No	No	No	No	Yes	No	No	Yes	Yes	No	No	No	Yes	Yes	Yes	Yes	Gimsilumab/Placebo 4/21, 4/28	46	54.3	27.6	5.2	6.5	11.7	77	99	77	1.08	175.5	4044	1.2	899
MH001829	Moderate	Moderate	Resp/GI	GI	Yes	No	62	Female	African-American	Yes	No	37.01	No	No	No	No	No	No	No	No	No	No	Yes	Yes	No	Yes	Yes	No	No	No	No	Yes	Yes	No	No	27	59.7	16.2	0.3	8	12	39	35	69	0.77	89.7	697	1.83	395
MH001832	Severe	Severe	Resp/GI	GI	No	Yes	51	Male	Asian	Yes	Yes	30.3	Yes	No	No	No	No	No	No	Yes	No	No	Yes	No	No	Yes	Yes	No	Yes	No	Yes	Yes	Yes	No	Doxycyline	127	57.1	24.3	0.3	4.4	20	58	48	124	0.8	239.3	1275	1.59	424
MH001835	Severe	Severe	Resp/GI	GI	No	No	63	Female	Hispanic	No	No	27.08	Yes	No	No	No	No	Yes	No	No	No	No	Yes	No	No	Yes	Yes	No	No	No	Yes	Yes	No	No	Levaquin	99.3	56.4	16.7	0.5	8.68	13.5	62	26	67	0.9	286.1	489	4.19	649
MH001837	Mild	Mild	Resp/GI	GI	Yes	No	23	Female	African-American	Yes	Yes	40.35	Yes	No	No	No	No	No	No	No	No	No	Yes	Yes	Yes	No	No	No	No	No	No	No	No	No	No	1.2	6.2	5.6	0.2	4.4	40.9	26	18	63	0.87	1.1	49	0.3	186
MH001838	Severe	Severe	Resp/GI	GI	Yes	No	35	Female	African-American	No	No	54.93	Yes	No	No	No	No	No	No	No	No	No	Yes	Yes	No	Yes	No	Yes	No	No	No	Yes		No	No	95.5	37.3	14.2	0.3	10.1	13.7	31	15	56	0.52	215.1	391	1.13	669
MH001839	Severe	Severe	Resp/GI	GI	Yes	No	69	Male	Asian	No	No	24.64	Yes	No	Yes	No	No	No	No	Yes	No	No	Yes	Yes	Yes	Yes	Yes	No	Yes	No	Yes	Yes		Jakafi		68	89.6	182	1.6	15.3	5	40	25	45	2.42	25.9	4015	0.85	1468
MH001840	Moderate	Moderate	Resp/GI	GI	Yes	No	54	Male	Hispanic	Yes	Yes	22.89	No	No	No	No	No	No	No	No	No	No	No	No	No	No	Yes	No	No	No	No	Yes	No	No		NA	NA	NA	NA	6.2	12.5	67	45	550	2.39	129.1	521	0.65	354
MH001842	Severe	Severe	Respiratory	no_GI	Yes	No	69	Female	African-American	Yes	No	41.6	No	No	No	No	No	No	No	No	No	No	No	No	No	Yes	Yes	Yes	Yes	No	No	Yes	No	No		61.6	45.9	21.9	0.3	7.8	26.6	53	28	64	0.88	140.1	777	1.59	518
MH001845	Severe	Severe	Resp/GI	GI	No	Yes	60	Female	Hispanic	Yes	Yes	37.13	No	Yes	No	No	No	No	Yes	No	No	No	Yes	No	No	Yes	No	Yes	Yes	No	Yes	Yes		Yes	Gimsilumab or placebo	9	36.3	12.2	0.3	10.5	1.6	29	20	64	1.83	170.2	281	2.01	550
MH001867	Severe	Severe	Respiratory	no_GI	No	Yes	66	Female	Hispanic	Yes	Yes	39.99	Yes	Yes	Yes	No	No	No	Yes	No	No	No	No	No	No	Yes	Yes	No	No	No	Yes	Yes	No	No		86.9	63.3	41.1	0.6	10.1	12.4	56	18	85	5.04	35.9	694	2.2	679
MH001869	Moderate	Moderate	Respiratory	no_GI	Yes	No	61	Female	Asian	Yes	No	20.49	No	Yes	No	No	No	No	No	Yes	No	No	No	No	No	No	No	No	No	No	No	No	No	No	No	2.7	16.4	13.1	0.3	3.1	43	19	13	47	0.63	2.4	130	0.98	255
MH001870	Mild	Mild	Respiratory	no_GI	Yes	Yes	41	Male	White	No	No	26.78	No	Yes	No	No	No	No	No	No	No	No	No	No	No	Yes	No	No	No	No	No	Yes	No	No		51	13	16.5	0.5	10.2	6.3	13	13	83	0.62	224	335	1.12	216
MH001872	Moderate	Moderate	Resp/GI	GI	Yes	No	57	Female	Hispanic	Yes	No	23.97	No	No	Yes	Yes	No	No	No	No	No	Yes	Yes	Yes	No	Yes	No	Yes	No	No	No	No	No	No		18.4	11.1	12.2	0.4	5.5	8.5	13	11	64	0.72	75.4	47	0.29	185
MH001873	Mild	Mild	Resp/GI	GI	Yes	No	56	Female	African-American	Yes	Yes	42.21	Yes	No	No	No	No	No	No	Yes	No	No	No	Yes	No	No	No	No	No	No	No	No	No	No	No	5.5	6.8	10.2	0.3	3.4	0.3	11	8	76	0.66	7	1117	0.67	238
MH001876	Moderate	Severe	Resp/GI	GI	Yes	No	63	Female	Hispanic	No	Yes	40.68	Yes	Yes	No	No	No	No	No	Yes	No	No	No	Yes	Yes	Yes	No	No	No	No	No	Yes		No		NA	NA	NA	NA	5	1	38	15	164	0.76	9	88	0	315
MH001877	Mild	Mild	GI	GI	Yes	No	70	Male	Asian	Yes	Yes	20.62	No	Yes	Yes	No	No	No	No	Yes	No	No	Yes	Yes	No	No	No	No	No	No	No	No		No	No	221	39.7	50.3	1	4.9	1	19	9	94	8.46	113	477	2.48	138
MH001879	Moderate	Severe	Resp/GI	GI	Yes	No	41	Male	Hispanic	Yes	No	23.45	No	No	Yes	No	No	No	No	No	No	No	Yes	No	No	No	Yes	No	No	No	No	No	No	No	No	118	16.7	25	0.3	7.7	1.2	11	9	69	16.2	70	819	1.09	286
MH001880	Severe	Severe	Resp/GI	GI	Yes	No	37	Female	African-American	Yes	Yes	56.49	Yes	No	No	Yes	No	No	Yes	No	No	No	Yes	No	No	No	No	No	Yes	No	Yes	Yes	Yes	No		18.6	14.4	14.5	0.3	17.5	6	29	34	81	0.87	184.9	557	0.52	370
MH001882	Moderate	Severe	Resp/GI	GI	Yes	No	60	Male	African-American	Yes	No	29.09	No	Yes	No	No	No	No	No	Yes	No	No	No	Yes	Yes	Yes	No	No	No	No	Yes	Yes	Yes	No	No	5.8	40.8	38	0.3	7.3	6	26	16	67	0.95	13.1	34	1.63	1055
MH001886	Moderate	Severe	Respiratory	no_GI	Yes	No	66	Male	Hispanic	Yes	Yes	24.53	No	Yes	Yes	Yes	No	Yes	No	No	No	No	No	No	No	Yes	Yes	Yes	Yes	No	No	No	No	No	No	495	93.3	28.2	0.4	10.7	12.8	29	13	97	8.53	35.2	895	1.49	337
MH001893	Severe	Severe	Respiratory	no_GI	Yes	Yes	76	Male	White	Yes	Yes	31.57	Yes	Yes	Yes	No	No	No	No	No	No	No	No	No	No	Yes	Yes	Yes	Yes	No	Yes	Yes		No		1680	84.5	45.4	0.5	8.6	3.7	28	13	108	6.17	131.1	2913	1.64	346
MH001896	Mild	Mild	GI	GI	Yes	No	22	Female	African-American	No	Yes	21.97	Yes	No	No	No	No	No	No	No	No	No	No	Yes	Yes	No	No	No	No	No	No	Yes		No	No	NA	NA	NA	NA	7.3	15.5	20	14	80	1.56	3.8	111	0.95	233
MH001902	Severe	Severe	Respiratory	no_GI	Yes	Yes	90	Female	White	Yes	Yes	23.85	No	Yes	Yes	No	No	No	No	No	No	No	No	No	No	Yes	Yes	Yes	No	No	Yes	No		No		149	151	45.9	0.4	16.1	7	21	17	108	1.21	14.8	340	2.13	455
MH001903	Severe	Severe	Respiratory	no_GI	Yes	Yes	66	Female	African-American	Yes	Yes	39.05	No	No	No	No	No	No	No	No	No	No	No	No	No	Yes	Yes	Yes	Yes	No	Yes	Yes		No		244	103	50.3	2.1	12.8	8.3	22	13	48	1.61	237.3	939	9.75	818
MH001908	Moderate	Severe	Resp/GI	GI	No	Yes	73	Female	Hispanic	No	No	50.37	No	No		Yes	No	No	No	No	No	No	Yes	No	No	Yes	No	No	Yes	No	No	No		No		25.7	44.7	15.2	0.4	4.2	42.4	56	35	281	1.62	2.9	463	3.81	297
MH001909	Severe	Severe	Resp/GI	GI	Yes	No	44	Female	Hispanic	Yes	Yes	32	No	No	No	No	No	No	No	No	No	No	Yes	No	No	Yes	Yes	Yes	No	No	Yes	Yes		No		44.9	48.7	38.3	0.2	6.7	1	14	10	266	1.33	136.2	85	9.15	NA
MH001910	Moderate	Severe	Resp/GI	GI	Yes	No	59	Female	African-American	Yes	Yes	38.95	No	Yes	Yes	No	No	No	Yes	No	No	No	Yes	Yes	No	Yes	No	No	Yes	No	No	Yes		No	Eculizumab	77.8	37.8	30.5	0.6	7.6	12.9	70	18	65	2.45	76.5	7477	3.79	474
MH001916	Severe	Severe	Resp/GI	GI	Yes	No	54	Male	African-American	Yes	Yes	26.99	Yes	No	Yes	No	No	No	Yes	No	No	No	Yes	No	No	Yes	Yes	No	Yes	No	No	Yes		Yes	Gimsilumab	67.5	88.3	68	0.8	7.6	7.1	16	14	100	1.66	140.6	1045	3.11	552
MH001875	Moderate	Moderate	Resp/GI	GI	Yes	No	76	Male	Hispanic	Yes	No	28.76	Yes	Yes	Yes	No	No	No	No	No	No	No	Yes	No	No	No	No	No	No	No	No	Yes		No		9.1	47.6	20	0.6	15.4	8	37	40	85	2.34	5.6	259	0.75	405
MH001831	Moderate	Moderate	Resp/GI	GI	Yes	No	68	Male	Hispanic	Yes	Yes	23.61	No	Yes	No	No	No	No	No	No	No	No	Yes	Yes	No	Yes	Yes	No	Yes	Yes	No	Yes	Yes	No		257	98.6	26.2	0.3	5.5	6.4	68	63	76	0.53	149.2	374	NA	461
MH001871	Moderate	Moderate	Resp/GI	GI	Yes	No	31	Female	Hispanic	Yes	No	34.91	No	No	Yes	No	No	No	No	No	No	Yes	Yes	No	No	No	No	No	No	Yes	Yes	No	Yes	No		6.4	4.8	12.7	0.3	8.6	2.1	9	7	51	1.51	87	213	3.23	271
MH001878	Moderate	Moderate	Respiratory	no_GI	Yes	No	68	Female	White	No	No	29.45	Yes	Yes	No	No	No	No	No	No	No	No	No	No	No	Yes	No	Yes	Yes	Yes	No	Yes		No	No	468	53.8	28.8	1	8.9	0.7	240	182	90	0.95	13	203		546
MH001883	Severe	Severe	Respiratory	no_GI	Yes	Yes	35	Female	Other	No	No	30.53	No	No	No	No	No	No	No	No	Yes	No	No	No	No	Yes	Yes	Yes	No	Yes	No	Yes		No	No	197.9	NA	NA	NA	10.2	6.7	35	16	183	0.53	169.1	96	1.02	390
MH001889	Moderate	Moderate	Resp/GI	GI	Yes	Yes	59	Male	Asian	Yes	No	26.05	No	No	No	No	No	No	No	No	No	No	Yes	Yes	Yes	No	Yes	Yes	Yes	Yes	Yes	Yes	Yes	No		42.1	16.9	14.5	0.3	6	30.1	45	35	54	0.97	11.1	156	0.31	304
MH001891	Moderate	Severe	Resp/GI	GI	Yes	Yes	55	Male	Unknown	No	Yes	28.7	No	No	No	No	No	No	No	No	No	No	Yes	Yes	No	Yes	Yes	No	Yes	Yes	Yes	Yes		Yes	Mesenchymal stem cell	168	21.8	24.1	0.5	8.9	8.9	41	50	104	1.09	155.3	2451	1.46	358
MH001892	Severe	Severe	Resp/GI	GI	Yes	No	76	Male	Hispanic	Yes	No	26.49	No	No	No	No	No	No	No	No	No	No	Yes	No	No	No	No	Yes	Yes	Yes	Yes	Yes		No		258	48.2	14.1	0.3	10.4	3.1	59	57	79	1.01	270.6	2442	3.38	558
MH001894	Moderate	Moderate	Resp/GI	GI	Yes	No	50	Male	Other	Yes	No	30.32	No	Yes	No	No	No	No	No	Yes	No	No	Yes	No	No	No	No	No	No	Yes	No	No		No		89.6	19.2	12.7	0.5	6.6	11.7	31	21	87	0.85	101.7	242	0.27	307
MH001897	Severe	Severe	Resp/GI	GI	Yes	No	37	Male	Hispanic	No	No	38.74	Yes	No	No	No	No	No	No	No	No	No	Yes	No	No	No	No	Yes	Yes	Yes	No	Yes	Yes	No	No	283	122	30.1	0.4	4.1	11.7	198	132	105	0.85	176	3477	3.08	1184
MH001904	Moderate	Moderate	Respiratory	no_GI	Yes	No	70	Female	Hispanic	No	No	35.51	No	No	No	No	No	No	No	No	No	No	No	No	No	No	No	No	No	Yes	No	Yes		No		11.7	22.6	10.8	0.3	6.6	20.6	50	43	73	1.36	44.3	406	1.41	352
MH001905	Moderate	Moderate	Respiratory	no_GI	Yes	No	53	Male	Other	Yes	No	30.44	No	No	No	No	No	No	No	No	No	No	No	No	No	Yes	No	Yes	Yes	Yes	No	No		No		35.5	20.7	28.5	0.5	4.4	14.3	27	12	73	1.07	116.2	155	0.81	226
MH001907	Moderate	Severe	Resp/GI	GI	No	Yes	51	Male	Other	Yes	No	28.83	No	Yes	Yes	No	No	Yes	No	No	No	Yes	Yes	No	No	Yes	No	Yes	Yes	Yes	Yes	Yes		Yes	Mesenchymal stem cell	88	18.3	13.2	0.8	3.2	9.9	31	12	81	1.48	51.4	576	0.33	275
MH001928	Moderate	Severe	Respiratory	no_GI	No	Yes	59	Female	African-American	Yes	No	34.8	No	No	No	No	No	Yes	No	No	No	No	No	No	No	Yes	No	Yes	Yes	Yes	Yes	Yes		No	Eculizumab	45.7	43.9	14.8	0.3	4.2	21.3	57	43	68	0.79	48	660	2.55	343
[truncated: 1 more columns]

## Sheet: Table S6 Stool Assays Raw Data
Donor_ID	Sample_ID		Control_COVID	Bristol_score	stool_sample_day	fecal_IL10	fecal_IL17	fecal_IL1b	fecal_IL1ra	fecal_IL23	fecal_IL6	fecal_IL8	fecal_TNFa	fecal_calpro	nsp14_Ct	N1_Ct	N2_Ct	16S_Ct	HPRT_Ct	GAPDH_Ct	Bactin_Ct	RseP_Ct	Shannon_entropy_16S	Shannon_entropy_metagenome	fecal_anti_RBD_IgA_AUC	fecal_anti_Spike_IgA_AUC	fecal_total_IgA_AUC	Fecal_viral_genome_GISAID_accession
MH001827	MH001827_V1		COVID	7	6	754.8	0	0	660	238.4	15	3361.5	376.364	866.227	19.386	18.823	20.2	23.553	33.507	27.123	23.991	40	3.80716	2.50664	0.96	1.9175	4.7704	EPI_ISL_526687
MH001828	MH001828_V1		COVID	6	13	0	0	0	2580	36.798	42.3529	166.5	30	33.3543	40	40	40	23.315	32.525	27.704	24.91	34.826	6.05344	2.63778	0.4575		4.44765
MH001828	MH001828_V8		COVID	7	20	0	0	0	0	84.4	9.47368	46.5	0	73.2453	40	36.78	37.54	20.654	32.213	27.491	27.984	40	4.82125	2.58079	1.8485		5.02814
MH001829	MH001829_V1		COVID	4	11	762	0	0	4860	30.198	49.4118	241.5	90	7.5684	40	37.113	40	22.562	32.141	27.967	26.203	40	4.71431	2.99307	1.804	2.428	6.48515
MH001831	MH001831_V1		COVID	3	19	192	0	0	1200	14.4	8.42105	211.5	0	132.838	40	33.945	34.618	22.459	29.91	23.06	20.252	40	3.88133	2.06636	2.5585		5.69337
MH001832	MH001832_V1		COVID	4	25	82.8	0	0	11340	260.4	15	211.5	158.182	108.521	37.258	37.241	40	29.617	40	29.462	29.444	40	1.77859		0.562		4.76111
MH001832	MH001832_V8		COVID	7	36	0	0	0	0	160.4	9.70588	496.5	65.4545	285.534	14.375	14.649	15.979	28.348	34.94	24.698	22.61	36.081	2.36834	1.72377	0.363		3.78242	EPI_ISL_526688
MH001835	MH001835_V1		COVID	2	39	0	0	0	2820	42.798	45.8824	406.5	30	98.3783	40	40	40	30.04	33.603	28.68	28.208	34.325	4.65987	2.46519	2.998	2.4335	6.86014
MH001837	MH001837_V1		COVID	3	28	0	0	0	6900	146.4	6.31579	286.5	0	71.2173	40	40	40	24.563	34.368	26.748	28.442	34.861	5.34105	2.94618	0.7265		5.2731
MH001838	MH001838_V1		COVID	4	9	372	0	0	0	198.4	0	301.5	72.8571	8.92652	40	40	40	21.109	36.383	28.816	29.359	40	4.40466	2.35158	3.7565		4.98054
MH001838	MH001838_V8		COVID	6	25	732	0	0	4080	189.798	35.2941	241.5	321.429		40	40	40	23.785	33.826	28.117	28.69	40	4.10527				3.85092
MH001839	MH001839_V1		COVID	6	17	0	0	0	12300	36.4	8.82353	166.5	43.6364	56.0139									4.0958	2.5444	0.659		4.61599
MH001839	MH001839_V8		COVID	5	27	0	0	0	0	438.198	31.7647	106.5	4.28571		40	40	40	31.993	33.612	27.841	40	35.104	4.09828	2.57413			4.29789
MH001840	MH001840_V1		COVID	5	8	546	28.0645	0	6606.67	48.396	30	57.7778	246	9.60151	40	40	40	22.608	31.923	26.464	26.27	35.217	4.8475	3.04284	1.719	1.1035
MH001842	MH001842_V1		COVID	6	9	3454.8	34.2857	79.5429	23280	152.4	127.059	826.5	365.455	7.56321	38.739	33.686	37.384	21.487	33.823	26.2	25.347	34.788	5.06496	3.06902	2.9015	4.1975	4.96544
MH001845	MH001845_V1		COVID	6	13	394.8	0	60.6857	85920	132.4	13.2353	1651.5	136.364	137.77	35.064	31.194	32.739	30.895	35.797	28.395	31.641	40			1.2105		5.29284
MH001845	MH001845_V8		COVID	6	20	0	0	0	15840	98.4	14.1176	451.5	196.364		40	40	40	35.794	34.91	30.214	34.361	40	3.05308	2.03405			5.59469
MH001867	MH001867_V1		COVID	7	15	0	0	0	0	34.4	7.05882	241.5	21.8182	324.013	15.366	14.407	16.024	23.149	34.244	24.084	21.972	33.385	3.71248	2.18359	0.6		4.46391	EPI_ISL_526686
MH001869	MH001869_V1		COVID	3	15	0	0	0	1620	76.4	8.42105	286.5	8.57143	36.6551	40	40	37.852	40	36.186	29.449	40	40	4.80049	2.61734	1.1405		6.19839
MH001870	MH001870_V1		COVID	3	5	0	0	0	300	96.798	24.7059	136.5	30	234.747	40	40	40	22.407	40	25.194	22.908	33.2	4.71527	2.11004	0.775		5.47511
MH001870	MH001870_V8		COVID	5	16	0	0	0	3000	39.798	28.2353	391.5	4.28571	481.834	40	40	40	30.193	33.474	29.749	28.88	30.771	2.5781	1.83302	0.584		5.71543
MH001870	MH001870_V9		COVID	5	46	732	97.7419	36	7273.33	620.796	23.5135	60	198										2.92133		1.4035
MH001871	MH001871_V1		COVID	4	11	27	0	0	1500	397.998	42.3529	166.5	38.5714	66.5198	34.003	31.191	32.751	22.859	40	26.977	25.121	40	5.3089	2.53692	0.3955	0.582	4.99331
MH001871	MH001871_V8		COVID	1	18	970.8	0	0	6180	18.4	20.2941	256.5	234.545	215.94	40	29.906	40	32.343	32.883	30.335	34.908	40	5.48576	1.95676	1.128		4.34201
MH001872	MH001872_V1		COVID	6	11	0	0	0	2940	0	8.82353	226.5	38.1818	82.7234	40	36.868	40	27.549	29.464	26.091	31.793	40	3.64473	1.64307	0.512		4.73789
MH001873	MH001873_V1		COVID	5	19	1918.8	81.4286	0	4980	0	17.6471	601.5	1074.55	19.5267	40	40	40	24.219	32.945	24.74	24.888	35.896	3.98049		1.1105		3.3192
MH001873	MH001873_V8		COVID	4	33	78	0	0	4740	380.796	0	0	0	0	40	40	40	32.74	38.828	30.331	29.719	35.058	5.18107		1.018
MH001875	MH001875_V1		COVID	7	7	3882	188.571	26.9143	6300	206.598	148.235	1471.5	942.857	391.154	30.026	32.786	33.886	21.21	36.809	22.109	20.886	40	5.48813	3.17341	1.084		4.05176
MH001876	MH001876_V1		COVID	3	45	438	4.83871	0	8340	876.396	17.027	8.88889	57	353.65	40	40	40	23.974	40	28.75	27.601	40	4.10826		6.525	4.427
MH001877	MH001877_V1		COVID	6	17	0	0	0	0	138.4	18.9474	436.5	8.57143	356.211	32.747	27.057	29.327	21.424	36.98	24.949	23.655	33.951	4.46658	2.65876	0.61		5.89073
MH001878	MH001878_V1		COVID	1	6	222	0	0	1560	0	10.5263	511.5	38.5714	116.839	40	40	40	32.895	35.701	29.639	31.397	35.522	5.93225	2.58289	1.031		4.07382
MH001879	MH001879_V1		COVID	2	35	0	0	0	4380	96.4	15	211.5	70.9091	12.4972	40	40	40	37.6	34.179	30.917	36.043	40	5.36944	3.08894	0.563		4.24565
MH001880	MH001880_V1		COVID	3	6	2922	21.4286	0	3240	45.798	74.1176	331.5	668.571	97.8347	40	40	40	21.802	34.91	28.395	26.245	40	4.85153	2.41722	0.331	0.3695	3.13112
MH001882	MH001882_V1		COVID	7	5	162	0	0	1260	0	74.1176	406.5	68.5714	1306.94	40	36.705	40	25.7	30.45	23.953	22.691	28.984	3.73495	2.18323	0.58		5.31257
MH001883	MH001883_V1		COVID	7	37	0	0	0	12780	0	8.82353	181.5	60	33.7664	40	40	40	21.097	34.544	26.992	25.109	40	4.09924	2.52305	1.473	0.678	4.79826
MH001886	MH001886_V1		COVID	7	66	66	0	69	2673.33	590.796	0	33.3333	0	86.9274	37.82	40	40	21.672	32.164	21.525	20.782	33.413			2.607
MH001886	MH001886_V8		COVID		72	0	0	1785	14806.7	413.196	3.24324	3571.11	0	943.078	40	40	40	21.181	34.69	25.883	24.396	31.368			2.511
MH001889	MH001889_V1		COVID	1	19	522	0	0	7560	505.998	10.5882	151.5	0	13.9478	40	40	40	26.989	35.223	28.586	27.956	36.088	5.09958	0.663502	1.981	4.3625	6.60356
MH001891	MH001891_V1		COVID	6	27	0	0	0	4980	0	33.5294	391.5	207.273	284.268	38.436	35.492	40	21.973	32.338	24.784	24.447	40	5.11223		1.2545		4.3838
MH001892	MH001892_V1		COVID	6	19	2217	51.4286	0	2820	525.798	38.8235	241.5	90	323.474	29.483	31.126	32.927	21.222	35.554	23.775	21.643	33.125	6.09631	3.06008	0.7045		4.25145
MH001892	MH001892_V8		COVID	3	24	3927	94.2857	301.2	56580	0	48.4211	1741.5	522.857	1218.6	39.324	32.292	35.916	23.375	36.145	25.244	23.331	34.244	6.39453	3.23237	0.3865		3.15086
MH001893	MH001893_V1		COVID	7	31	0	0	0	6720	0	12.3529	976.5	43.6364	384.509	40	40	40	22.261	32.22	23.063	23.521	34.239	4.8843		2.204	1.3775	4.76344
MH001893	MH001893_V8		COVID	7	39	0	0	0	4873.33	499.596	0	88.8889	15	788.229	40	36.955	40	24.116	33.679	27.637	26.399	40	5.24586		3.0135
MH001893	MH001893_V9		COVID	7	59	240	45.4839	0	86206.7	413.196	10.5405	91.1111	42										2.57613		1.6735
MH001894	MH001894_V1		COVID	7	6	334.8	0	6.68571	1560	0	13.2353	901.5	120	32.4355	27.513	30.446	32.336	21.094	34.451	22.242	20.551	35.056	5.00822	2.42647	1.644		4.46971
MH001896	MH001896_V1		COVID	1	37	282	0	170.914	9480	0	20	301.5	47.1429	141.333	28.091	33.08	35.771	22.922	33.996	26.843	25.021	33.828	4.85042	2.85726	0.96		4.27003
MH001897	MH001897_V1		COVID	6	20	0	0	0	0	390.198	24.7059	136.5	0	54.4434	38.081	40	37.438	22.167	32.611	25.88	23.837	40	3.81259		5.879	1.419	5.6864
MH001902	MH001902_V1		COVID	6	38	70.8	0	1160.4	64020	2.4	17.6471	6091.5	261.818	1638.54	40	40	40	28.803	34.206	26.13	24.09	30.666	3.63697	1.89203	0.602		3.08352
MH001902	MH001902_V8		COVID	7	49	180	14.5161	839	30006.7	734.796	13.7838	1317.78	84	1228.63	40	40	40	27.287	32.113	28.014	24.778	29.656	4.02188		2.1035
MH001903	MH001903_V1		COVID	6	9	0	0	0	0	229.398	17.6471	616.5	107.143	2611.24	40	40	40	24.429	37.105	26.216	25.363	36.04	5.0622		0.376	0.463	3.69999
MH001903	MH001903_V8		COVID		32	96	0	937	78140	270.396	3.24324	800	30	1102.08	40	40	40	27.039	29.82	24.271	21.715	25.98			0.946
MH001904	MH001904_V1		COVID	5	13	742.8	0	0	8580	0	17.6471	391.5	185.455	411.538	40	40	40	23.178	37.524	29.307	28.909	40	5.02667	2.83797	1.7005	3.1775	5.20112
MH001905	MH001905_V1		COVID	4	5	1306.8	0	0	5880	82.4	10.5882	271.5	16.3636	277.164	40	40	40	38.107	35.762	30.71	40	34.383	5.46724	2.8803	0.3575		4.19689
MH001905	MH001905_V8		COVID	5	14	144	0	0	14740	414.396	5.67568	11.1111	0	111.036	40	40	40	21.786	32.495	27.984	27.251	40	3.83986		2.6685
MH001907	MH001907_V1		COVID	7	8	147	0	0	9840	8.598	17.6471	2131.5	25.7143	84.9631	30.312	27.886	28.719	26.213	36.993	29.49	28.37	34.832	4.92648		2.608	4.805	5.08038
MH001907	MH001907_V9		COVID	7	30	102	0	0	673.333	673.596	5.67568	40	21	1711.85	40	40	40	23.917	34.235	26.981	25.431	40			1.943
MH001908	MH001908_V1		COVID	6	5	342	0	0	0	130.998	38.8235	196.5	81.4286	191.477	40	40	40	32.966	33.294	28.706	40	40	2.89073		11.2425	2.9885	5.26497
MH001908	MH001908_V8		COVID	7	11	147	0	0	10800	44.4	18.9474	241.5	107.143	175.831	40	40	40	28.635	32.706	27.701	40	35.814	1.77291		7.189		5.42054
MH001909	MH001909_V1		COVID	1	47	336	0	0	8873.33	379.596	3.24324	26.6667	18	454.581	40	40	40	26.343	31.091	25.183	24.427	34.339	5.40963		5.456	5.1845
MH001910	MH001910_V1		COVID	1	14	312	0	0	2873.33	644.796	2.43243	8.88889	0	96.235	40	40	40	37.725	31.835	25.182	36.667	40	2.7602		0.92
MH001910	MH001910_V8		COVID	6	21	396	30	0	15140	909.996	12.1622	144.444	78	57.3146	40	40	40	40	40	32.304	40	40	5.12208		1.854
MH001916	MH001916_V1		COVID	5	18	570	37.7419	14	6606.67	780.396	34.8649	44.4444	180	54.3309	40	35.567	37.089	24.379	34.701	27.737	26.362	33.657	6.43026		0.324	0.3445
MH001928	MH001928_V1		COVID	7	2	0	0	390	4340	1012	0	726.667	0	223.938	38.018	35.307	40	30.243	32.765	30.544	29.989	33.02	5.68325		0.6095
MH001928	MH001928_V8		COVID	7	15	0	0	625	1273.33	1051.6	0	1577.78	6	3307.46	33.818	31.068	34.896	22.657	32.638	21.777	19.009	30.172	3.93137		0.8305
1101449	1101449		Control			672	12.5806	5	12206.7	336.396	20.2703	51.1111	120												1.0385
1101638	1101638		Control			1407	0	0	1680	135.198	10.5882	136.5	38.5714												1.323		6.65581
1101643	1101643		Control			327	0	196.629	1020	423.798	14.1176	1396.5	34.2857												1.9395		5.4426
1102050	1102050		Control			528	0.967742	0	3940	383.196	15.4054	8.88889	177												0.659
1102053	1102053		Control			1827	21.4286	0	18480	190.398	74.1176	436.5	175.714												1.5745		4.99911
1102131	1102131		Control			1197	21.4286	0	3240	322.398	95.2941	406.5	72.8571												3.1945		4.55911
1102159	1102159		Control			0	0	0	0	206.598	18.9474	76.5	0												0.8145		4.82032
1102240	1102240		Control			507	0	0	11040	454.998	14.1176	481.5	38.5714												1.224		4.23868
1102381	1102381		Control			528	10.6452	0	3540	341.196	0.810811	15.5556	0												0.503
1102507	1102507		Control			2457	47.1429	0	27840	170.598	98.8235	466.5	278.571												0.6605		3.91477
1102538	1102538		Control			27	0	0	2700	5.598	38.8235	511.5	8.57143												0.485		5.52038
1102540	1102540		Control			684	16.4516	6	12273.3	11.196	6.48649	62.2222	78												1.1245	2.5675
1102553	1102553		Control			2697	0	0	4920	0	1.05263	556.5	4.28571												0.721		4.12491
1102835	1102835		Control			2967	0	0	1800	72.198	63.5294	241.5	60												1.0015		4.47087
1103156	1103156		Control			456	10.6452	0	5740	847.596	4.86486	20	60												2.1945
1103548	1103548		Control			1437	0	0	0	2226.4	7.36842	241.5	25.7143												1.594		3.40859
1103646	1103646		Control			732	0	0	2700	396.198	35.2941	196.5	25.7143												2.895	1.967	4.59858
1103653	1103653		Control			414	0	0	7473.33	17.196	4.05405	17.7778	33												0.4625	2.186
1106839	1106839		Control			906	31.9355	0	9673.33	144.396	9.72973	24.4444	93												2.3485	1.141
1106842	1106842		Control			654	30	0	9473.33	193.596	8.10811	26.6667	87												1.176
1106858	1106858		Control			768	0	0	16340	79.596	0	51.1111	39												0.7595
1106866	1106866		Control			354	0	0	11273.3	795.996	0	31.1111	0												0.8775
8109	8109		Control			3237	64.2857	0	4560	436.998	95.2941	541.5	287.143													3.395	5.67711
8126	8126		Control			42	12.8571	0	780	336.798	17.6471	406.5	0													3.8825	4.241

## Sheet: Table S7 Stool Assays Info 
Stool Assays Information
This table information on the data in Supplementary Table 6 "Stool Assays Raw Data"
Column heading	Data
Donor_ID	A unique identifier for each COVID-19 patient or healthy control donor
Sample_ID	A unique identifier for each fecal sample
Control_COVID	Indicates if the sample comes from a healthy donor ("Control") or a COVID-19 patient ("COVID")
Bristol_score	For COVID-19 samples, the Bristol score of the sample
stool_sample_day	For COVID-19 samples, the day of sample collection relative to the day of symptom onset
fecal_IL10	The concentration of fecal IL-10, in pg/mg
fecal_IL17	The concentration of fecal IL-17, in pg/mg
fecal_IL1b	The concentration of fecal IL-1b, in pg/mg
fecal_IL1ra	The concentration of fecal IL-1ra, in pg/mg
fecal_IL23	The concentration of fecal IL-23, in pg/mg
fecal_IL6	The concentration of fecal IL-6, in pg/mg
fecal_IL8	The concentration of fecal IL-8, in pg/mg
fecal_TNFa	The concentration of fecal TNFa, in pg/mg
fecal_calpro	The concentration of fecal calprotectin, in mg/g
nsp14_Ct	The CT value of the qPCR on fecal sample using the nsp14 primers
N1_Ct	The CT value of the qPCR on fecal sample using the N1 primers
N2_Ct	The CT value of the qPCR on fecal sample using the N2 primers
16S_Ct	The CT value of the qPCR on fecal sample using 16S primers
HPRT_Ct	The CT value of the qPCR on fecal sampleusing HPRT primers
GAPDH_Ct	The CT value of the qPCR on fecal sample using the GAPDH primers
Bactin_Ct	The CT value of the qPCR on fecal sample using the b-actin primers
RNaseP_Ct	The CT value of the qPCR on fecal sample using the RNaseP primers
Shannon_entropy_16S	The Shannon entropy calculated from 16S rRNA sequencing data
Shannon_entropy_metagenome	The Shannon entropy calculated from shotgun metagenomic sequencing data
fecal_anti_RBD_IgA_AUC	The calculated area under the curve for fecal anti-RBD IgA
fecal_anti_Spike_IgA_AUC	The calculated area under the curve for fecal anti-Spike IgA
fecal_total_IgA_AUC	The calculated area under the curve for fecal total IgA
Fecal_viral_genome_GISAID_accession	The GISAID accession for the viral SARS-CoV-2 genome isolated from this sample
